# Supplementary material for: Cross-Platform Comparison of Amino Acid Metabolic Profiling in Three Model Organisms Used in Environmental Metabolomics
Source: Metabolites. 2023 Mar 8;13(3):402. doi: 10.3390/metabo13030402 (PMC10058405; doi:10.3390/metabo13030402)
Supplement: Supplementary file 1 [file metabolites-13-00402-s001.zip]

Archive with 1 entries (1 files):
- metabolites-2259726-supplementary.pdf
